# Supplementary material for: Spatial multimodal analysis of transcriptomes and metabolomes in tissues
Source: Nat Biotechnol. 2023 Sep 4;42(7):1046–50. doi: 10.1038/s41587-023-01937-y (PMC11251988; doi:10.1038/s41587-023-01937-y)
Supplement: Supplementary file 2 — Supplementary Table 1: Table illustrating the type of glass and matrices used for the samples included in Fig. 1b. Supplementary Table 2: Metadata of all the samples included in the article. Supplementary Tables 3–19: MALDI-MS/MS identification of metabolites mentioned in the article. Supplementary Tables 20–23: Results of gene and peaks joint embedding analysis (Extended Data Fig. 7). Supplementary Tables 20 and 21: Top ten genes related to each FMP-10 peak in the mouse striatum and substantia nigra. Supplementary Tables 22 and 23: The results of spinglass clustering. [file 41587_2023_1937_MOESM2_ESM.xlsx]

## Sheet: Tab1_Fig1bLegend
Slide type	FMP-10	DHB	9-AA	RNA
Visium Gene Expression		SMA.m3.1		SMA.DHB.m3.1
		SMA.m3.2		SMA.DHB.m3.2
				V-iCTRL.m3.3
			SMA.m3.4	SMA.9-AA.m3.4
	SMA.m1.5			SMA.FMP-10.m1.5
	SMA.m3.6			SMA.FMP-10.m3.6
	SMA.m4.7			SMA.FMP-10.m4.7
				V-iCTRL.FMP10.m3.8
				VISIUM.m3.9
ITO	MSI.m1.1
	MSI.m3.2
	MSI.m4.3
		MSI.m1.4
		MSI.m3.5
		MSI.m4.6
			MSI.m1.7
			MSI.m3.8
			MSI.m4.9

## Sheet: Tab2_ExpDesign
ArrayID	IndepExp	ExpType	nRep	Sample.ID	Protocol	Readout	Matrix	Sample	Species	Acronym	Laser	Laser.resolution	Condition	Brain.area	Glass.Type
TO2	1	FluorescenceDHBStriatumm	2	TO2_A1	Sma_TO	Fluorescence	DHB	mH1	m		yL	100	mH	Striatum	VisiumArray
TO2	1	FluorescenceDHBStriatumm	2	TO2_A2	Sma_TO_iCtrl	Fluorescence	DHB	mH1	m		nL	Inf	mH	Striatum	VisiumArray
TO2	1	FluorescenceNorhStriatumm	2	TO2_B1	Sma_TO	Fluorescence	Norh	mH1	m		yL	100	mH	Striatum	VisiumArray
TO2	1	FluorescenceNorhStriatumm	2	TO2_B2	Sma_TO	Fluorescence	Norh	mH1	m		yL	100	mH	Striatum	VisiumArray
TO2	1	Fluorescence9-AAStriatumm	2	TO2_C1	Sma_TO	Fluorescence	9-AA	mH1	m		yL	100	mH	Striatum	VisiumArray
TO2	1	Fluorescence9-AAStriatumm	2	TO2_C2	Sma_TO	Fluorescence	9-AA	mH1	m		yL	100	mH	Striatum	VisiumArray
TO2	1	FluorescenceFMP-10Striatumm	2	TO2_D1	Sma_TO	Fluorescence	FMP-10	mH1	m		yL	100	mH	Striatum	VisiumArray
TO2	1	FluorescenceFMP-10Striatumm	2	TO2_D2	Sma_TO_iCtrl	Fluorescence	FMP-10	mH1	m		nL	Inf	mH	Striatum	VisiumArray
V11L12-038	2	RNADHBStriatumm	2	V11L12-038_A1	Sma	RNA	DHB	m3	m	SMA.DHB.m3.1	yL	100	mPD	Striatum	VisiumArray
V11L12-038	2	RNADHBStriatumm	2	V11L12-038_B1	Sma	RNA	DHB	m3	m	SMA.DHB.m3.2	yL	100	mPD	Striatum	VisiumArray
V11L12-038	2	RNAnMStriatumm	3	V11L12-038_C1	Visium_iCtrl	RNA	nM	m3	m	V-iCTRL.m3.3	nL	Inf	mPD	Striatum	VisiumArray
V11L12-038	2	RNA9-AAStriatumm	1	V11L12-038_D1	Sma	RNA	9-AA	m3	m	SMA.9-AA.m3.4	yL	100	mPD	Striatum	VisiumArray
V11L12-109	2	RNAFMP-10Striatumm	4	V11L12-109_A1	Sma	RNA	FMP-10	m1	m		yL	100	mPD	Striatum	VisiumArray
V11L12-109	2	RNAFMP-10Striatumm	4	V11L12-109_B1	Sma	RNA	FMP-10	m3	m		yL	100	mPD	Striatum	VisiumArray
V11L12-109	2	RNAFMP-10Striatumm	4	V11L12-109_C1	Sma	RNA	FMP-10	m4	m		yL	100	mPD	Striatum	VisiumArray
V11L12-109	2	RNAFMP-10Striatumm	4	V11L12-109_D1	Visium_iCtrl	RNA	FMP-10	m3	m	V-iCTRL.FMP10.m3.8	nL	Inf	mPD	Striatum	VisiumArray
V11T16-085	3	RNAFMP-10SubNigram	3	V11T16-085_A1	Sma	RNA	FMP-10	m1	m	SMA.FMP-10.m1.5	yL	100	mPD	SubNigra	VisiumArray
V11T16-085	3	RNAFMP-10SubNigram	3	V11T16-085_B1	Sma	RNA	FMP-10	m3	m	SMA.FMP-10.m3.6	yL	100	mPD	SubNigra	VisiumArray
V11T16-085	3	RNAFMP-10SubNigram	3	V11T16-085_C1	Sma	RNA	FMP-10	m4	m	SMA.FMP-10.m4.7	yL	100	mPD	SubNigra	VisiumArray
V11T16-085	3	RNAnMSubNigram	2	V11T16-085_D1	Visium_iCtrl	RNA	nM	m4	m		nL	Inf	mPD	SubNigra	VisiumArray
V11T17-102	4	RNAFMP-10Striatumh	4	V11T17-102_A1	Sma	RNA	FMP-10	hPD1	h		yL	100	hPD	Striatum	VisiumArray
V11T17-102	4	RNAFMP-10Striatumh	4	V11T17-102_B1	Sma	RNA	FMP-10	hPD1	h		yL	100	hPD	Striatum	VisiumArray
V11T17-102	4	RNAFMP-10Striatumh	4	V11T17-102_C1	Sma	RNA	FMP-10	hPD1	h		yL	100	hPD	Striatum	VisiumArray
V11T17-102	4	RNAFMP-10Striatumh	4	V11T17-102_D1	Sma	RNA	FMP-10	hPD1	h		yL	100	hPD	Striatum	VisiumArray
V11T17-101	5	RNAnMSubNigram	2	V11T17-101_A1	Visium	RNA	nM	m1	m		nL	Inf	mPD	SubNigra	VisiumArray
V11T17-101	5	RNAnMStriatumm	3	V11T17-101_B1	Visium	RNA	nM	m3	m	VISIUM.m3.9	nL	Inf	mPD	Striatum	VisiumArray
V11T17-101	5	RNAnMStriatumm	3	V11T17-101_C1	Visium	RNA	nM	mH1	m		nL	Inf	mH	Striatum	VisiumArray
V11T17-101	5	RNAnMStriatumh	1	V11T17-101_D1	Visium	RNA	nM	hPD1	h		nL	Inf	hPD	Striatum	VisiumArray
ITO1	6	MSFMP-10Striatumm	3	ITO1_A1	MSI	MS	FMP-10	m1	m	MSI.m1.1	yL	20	mPD	Striatum	ITO
ITO1	6	MSFMP-10Striatumm	3	ITO1_B1	MSI	MS	FMP-10	m3	m	MSI.m3.2	yL	20	mPD	Striatum	ITO
ITO1	6	MSFMP-10Striatumm	3	ITO1_C1	MSI	MS	FMP-10	m4	m	MSI.m4.3	yL	20	mPD	Striatum	ITO
ITO2	7	MSDHBStriatumm	3	ITO2_A1	MSI	MS	DHB	m1	m	MSI.m1.4	yL	100	mPD	Striatum	ITO
ITO2	7	MSDHBStriatumm	3	ITO2_B1	MSI	MS	DHB	m3	m	MSI.m3.5	yL	100	mPD	Striatum	ITO
ITO2	7	MSDHBStriatumm	3	ITO2_C1	MSI	MS	DHB	m4	m	MSI.m4.6	yL	100	mPD	Striatum	ITO
ITO3	8	MS9-AAStriatumm	3	ITO3_A1	MSI	MS	9-AA	m1	m	MSI.m1.7	yL	100	mPD	Striatum	ITO
ITO3	8	MS9-AAStriatumm	3	ITO3_B1	MSI	MS	9-AA	m3	m	MSI.m3.8	yL	100	mPD	Striatum	ITO
ITO3	8	MS9-AAStriatumm	3	ITO3_C1	MSI	MS	9-AA	m4	m	MSI.m4.9	yL	100	mPD	Striatum	ITO
ISS1	9	ISSFMP-10Hippocampusm	1	ISS1_A1	ISS	ISS	FMP-10	mH1	m		yL	100	mH	Hippocampus	ITO

## Sheet: Tab3_MSMS_Overview
This file contains MS/MS data for the following compounds
Name	m/z	Comment
GABA	371.18	Derivatized by FMP-10
GABA-H2O	353.16	Derivatized by FMP-10
Taurine	393.13	Derivatized by FMP-10
Serotonin (5-HT)	444.21	Derivatized by FMP-10
Histidine	423.18	Derivatized by FMP-10
3-Methoxytyramine (3-MT)	435.21	Derivatized by FMP-10
Dopamine (single derivatized)	421.19	Derivatized by FMP-10
Dopamine (double derivatized)	674.28	Derivatized by FMP-10
3,4-Dihydroxyphenylacetic acid (DOPAC) (double derivatized)	689.24	Derivatized by FMP-10
Norephinephrine (NE) (double derivatized)	690.28	Derivatized by FMP-10
Tocopherol	698.49	Derivatized by FMP-10
Palmitoyl-L-Carnitine	400.34	Positive mode, DHB
Arachidonic acid	303.23	Negative mode, 9-AA
Glycerophosphatidylcholine PC(36:1)	788.62	Positive mode, norharmane
Phosphatidylinositol PI(36:4)	857.52	Negative mode, norharmane
This file contains high mass accuracy (obtained by FTICR), corresponding data from LC-MS/MS analysis, and specific regional distribution of the following neuropeptides
Penk(197-208) SPQLEDEAKELQ	1386.67	Positive mode, DHB
Alpha-neoendorphin(2-10), GGFLRKYPK	1065.62	Positive mode, DHB

## Sheet: Tab4_MSMS_GABA
Precursor ion m/z 371.18, isolation window 1 m/z
GABA Standard, 30 ev			GABA mouse brain tissue, 30 eV
m/z	Intensity		m/z	Intensity
227.086	113206		270.128	323264
228.081	99526		285.139	524768
252.081	212576		353.165	209592
253.089	424952		364.377	148280
254.097	1007744		371.176	229264
255.1	116684
268.1	151564
268.112	581312
269.108	2705792
269.12	134644
270.111	164392
270.116	1044224
282.128	467136
283.123	1889344
283.136	440096
284.127	178376
285.139	7848960
286.142	684064
294.128	86656
295.123	272000
297.139	607184
309.139	383488
311.118	334192
325.17	246856
335.155	208200
337.134	143528
353.165	1947328
354.168	185672
371.176	548512

## Sheet: Tab5_MSMS_GABA-H2O
Precursor ion m/z 353.17, isolation window 1 m/z
GABA-H2O Standard, 30 eV			GABA-H2O mouse brain tissue, 30 eV
m/z	Intensity		m/z	Intensity
227.086	96610		253.089	185408
241.102	91354		254.097	594752
252.081	106014		267.105	199368
253.089	303256		268.112	566560
254.097	846512		269.108	483200
255.105	87842		270.115	211184
268.1	94848		270.128	205296
268.112	564160		282.128	394224
269.108	790976		283.123	1057152
270.116	453536		283.136	316176
270.128	94128		285.139	1901952
282.128	665072		295.123	291104
283.123	1693056		297.139	473824
283.136	469616		309.139	461600
284.127	134844		311.118	246016
285.139	3626240		335.154	221216
286.142	320176		353.165	1135552
294.128	199528
295.123	426096
296.095	105436
297.139	745600
309.139	570864
311.118	303488
323.155	123656
325.17	155872
335.154	203376
337.134	284976
353.165	1516736
354.168	172808

## Sheet: Tab6_MSMS_Tocopherol
Precursor ion m/z 698.49, isolation window 1 m/z
Tocopherol Standard 45ev			Tocopherol mouse brain tissue 45 ev
m/z	Intensity		m/z	Intensity
241.10135	139284		254.09690	199304
254.09652	226960		255.10031	179312
268.11212	687360		269.12039	250208
269.11998	1190336		277.41218	179152
270.09143	531808		286.12307	1061376
270.12781	696560		324.75137	183228
284.10702	173776		369.29909	185976
286.12265	5408128		416.20109	213456
287.12602	359536		432.19623	1700480
416.20030	1200192		441.80082	188632
418.17955	525952		484.13466	187184
420.19528	188376		598.26946	206256
432.19510	8020992		698.49272	265056
433.19843	630496
572.21310	202064
698.49031	1325440

## Sheet: Tab7_MSMS_Norephinephrine
Precursor ion m/z 690.27, isolation window 1 m/z
NE (double derivatized)
NE standard 30ev			NE mouse brain tissue 30ev
m/z	Intensity		m/z	Intensity
270.12789	138128		374.11808	432928
286.12280	258216		375.12567	476800
374.11566	994560		405.16021	810240
374.11738	14564352		690.27435	343584
375.12081	1170560
375.12520	15281152
376.12857	955840
376.13303	1399616
388.13303	601376
390.14856	284192
401.16467	492928
405.15945	29884416
406.14343	275696
406.16280	2053632
659.23120	271872
672.26254	1328256
690.27309	7894528
691.27660	965760

## Sheet: Tab8_MSMS_DOPAC
Precursor ion m/z 689.24, isolation window 1 m/z
DOPAC (double derivatized)
DOPAC standard, 30 ev			DOPAC mouse brain tissue 30ev
m/z	Intensity		m/z	Intensity
209.33397	70258		297.13913	589792
359.13035	694112		298.14236	498016
360.13367	103264		359.13074	297664
360.13808	151064		372.13870	251920
386.11737	122496		389.16520	356704
404.12780	3791360		390.16863	362064
405.13115	419072		403.18084	621632
689.24128	111056		404.11084	481600
			404.12854	2545152
			404.16497	1153408
			404.18428	761088
			405.13180	310576
			405.16833	1515520
			689.24381	354720
			689.26988	757504
			689.29878	978048

## Sheet: Tab9_MSMS_Dopamine
Precursor ion m/z 421.19, isolation window 1 m/z							Precursor ion m/z 674.28, isolation window 1 m/z
DA (single derivatized)							DA (double derivatized)
DA standard 30 eV			DA mouse brain tissue, 30 eV				DA Standard 30 eV			DA mouse brain tissue, 30 eV
m/z	Intensity		m/z	Intensity			m/z	Intensity		m/z	Intensity
215.08570	609728		215.08601	220472			104.64755	70674		111.19215	283243
216.09352	203408		227.08606	391216			194.58258	110100		129.72483	620844
226.07792	261360		241.10166	923488			194.58427	61964		155.66869	783336
227.08568	1335744		242.10950	240712			359.13013	606208		179.56719	529664
228.09351	195920		254.09691	1216672			360.13790	128280		186.07115	252056
239.08566	366672		257.12038	595856			372.13793	564160		194.58285	508080
240.09347	372784		268.11256	1674176			373.14116	85344		194.58463	1643168
241.10131	3948800		269.11596	286304			389.16158	212288		209.04617	234080
242.10470	323616		269.12040	1627264			389.16435	2886400		359.13091	41478144
242.10916	769696		270.09182	1643392			390.16765	356864		360.13442	3040512
252.08087	337680		270.12376	240320			674.27709	860928		360.13873	11629056
252.09342	553504		270.12831	480080			675.28033	166624		372.13874	27013120
253.08877	474208		271.09523	341712						373.14216	1645312
254.09653	4347648		284.10746	1032992						388.13362	1607296
255.08060	223840		285.11065	235656						389.13717	1837248
255.09991	278944		286.12312	7602176						389.16530	126042112
256.11215	594592		287.12646	1043936						390.16867	7026688
257.12000	2905088		390.14936	371760						674.28041	26601472
258.12334	235584		391.15705	552608						675.25494	763456
267.10431	563296		392.16495	294720						675.28375	2603008
268.11213	8526336		404.16484	1021824
269.11994	10722816		420.15015	293920
269.12124	770176		421.19146	1234752
270.09139	9060864		422.16563	513536
270.12332	592960
270.12777	2673920
271.09474	653664
271.09917	789824
271.13117	269888
272.10703	972672
284.10700	4138752
285.11033	281488
285.13862	1308288
286.12264	39356416
287.12600	3158528
297.13860	334304
301.10967	349888
362.15362	478272
372.13794	392768
376.13284	386656
390.14838	2333696
391.15619	3068672
392.16404	1989248
404.16393	8059392
405.16731	930304
421.18718	780032
421.19037	11181056
422.19373	1355136

## Sheet: Tab10_MSMS_3-Methoxytyramine
Precursor ion m/z 435.21, isolation window 1 m/z
3-MT standard, 30 eV			3-MT mouse brain tissue, 30 eV
m/z	Intensity		m/z	Intensity
78.03105	90149		268.11274	238480
97.53825	80841		269.12031	250344
104.64754	61757		390.14925	1850112
195.07452	195696		420.14987	532320
195.07629	98568		435.20706	258128
241.10118	144704		436.18109	608736
254.09647	98244
257.11984	165672
268.11199	355632
269.11983	298528
270.09106	88728
270.12316	101272
390.14807	3385344
391.15144	742336
435.20548	411872

[truncated: 13 more sheets: Tab11_MSMS_Taurine, Tab12_MSMS_Serotonin, Tab13_MSMS_Histidine, Tab14_MSMS_Palmitoylcarnitine, Tab15_MSMS_Arachidonic acid, Tab16_MSMS_PC(36_1), Tab17_MSMS_PI(36_4), Tab18_MSMS_Penk(197-208), Tab19_MSMS_Alpha-neoend.(2-10), Tab20_WGCNA_FMP10_Striatum, Tab21_WGCNA_FMP10_SubNigra, Tab22_TWGCNA_FMP10_Striatum_SCl, Tab23_WGCNA_FMP10_SubNigra_SCl]
